# Supplementary material for: Correction for bias in meta‐analysis of little‐replicated studies
Source: Methods Ecol Evol. 2017 Nov 21;9(3):634–44. doi: 10.1111/2041-210X.12927 (PMC5993351; doi:10.1111/2041-210X.12927)
Supplement: Supplementary file 5 — Data S1 [file MEE3-9-634-s005.txt]

# R script for simulations.
# Simulations of fixed- and random-effects meta-analysis using alternative estimators: 
# one-sample mean, two-sample Hedges' g, and two-sample lnR, for comparison of performance
# by inverse-variance weighting and inverse-adjusted-variance weighting.
# Random-effects models use the true between-study variance, not the optional estimate.
#
# Choose type of estimator, and input parameter values, sampled by k contributing studies.
#
rm(list = ls())
##########################################################################################
# User-set input parameters 
est.tau2  <-  F     # Optional estimation of between-study variance (slows the simulation)
typ       <-  1     # 1 = one-sample mean, 2 = Hedges' g, 3 = lnR
adj       <-  1     # 1 = inverse-adjusted-variance weighting, 2 = n-weighting
#
if (typ == 1) {   # If using one-sample mean .............................................
  k       <- 20     # number of contributing studies
  mu      <- 10     # true effect size
  tau     <-  0.2   # s.d. of mu amongst studies (0 for fixed-effects meta-analysis)
  sigma   <- 10     # true study-level sigma^2, averaged across all studies
  sdsig   <-  0     # s.d. of sigma^2 amongst studies (0 if sigma^2 is not study-specific)
  n.rnd   <-  T     # study-level replication varies randomly between 3 and n.max (T/F)?
  if (!n.rnd) {     # if not random, specify the k study-level replications n
    n <- c(10, rep(10, k-1))   
  } else {n.max <- 20} # maximum n amongst k random replications
} else 
{if (typ ==2) {   # If using Hedges' g ...................................................
  k       <- 20     # number of contributing studies
  mu1     <- 60     # true mean of first sample
  mu2     <- 50     # true mean of second sample
  tau     <-  0.2   # s.d. of delta amongst studies (0 for fixed-effects meta-analysis)
  sigma   <- 10     # true study-level sigma, averaged across all studies
  n.rnd   <-  T     # study-level replication varies randomly between 3 and n.max (T/F)?
  if (!n.rnd) {     # if not random, specify the k study-level replications n1, n2
    n1 <- c(5, rep(5, k-1)); n2 <- n1
  } else {n.max <- 10} # maximum n amongst k random replications
  #
} else {          # If using lnR .........................................................
  k       <- 20     # number of contributing studies
  mu1     <- 60     # true effect size of treatment #1
  mu2     <- 50     # true effect size of treatment #2
  tau     <-  0.04  # between-study s.d. of lnR (0 for fixed-effects meta-analysis)
  sigma1  <- 10     # true study-level sigma of treatment #1, averaged across all studies
  sigma2  <- sigma1 # true study-level sigma of treatment #2, averaged across all studies
  sdsig   <-  0     # between-study s.d. of sigma#
  n.rnd   <-  T     # study-level replication varies randomly between 3 and n.max (T/F)?
  if (!n.rnd) {     # if not random, specify the k study-level replications n1, n2
    n1 <- c(5, rep(5, k-1)) ; n2 <- n1  
  } else {n.max <- 10} # maximum n amongst k random replications
}}
m <- 10000             # m trials for averaging results
##########################################################################################
#
if (est.tau2) {library(metafor)}
mu.pop0     <- vector(length = k)
sigma.pop0  <- vector(length = k)
d.est       <- vector(length = k)
s2.est      <- vector(length = k)
v.est       <- vector(length = k)
dif.mean    <- vector(length = k)
meta.v.pop  <- vector(length = m)
meta.t.pop  <- vector(length = m)
meta.d.est  <- matrix(nrow = m, ncol = 2)
meta.a.est  <- matrix(nrow = m, ncol = 2)
meta.v.est  <- matrix(nrow = m, ncol = 2)
meta.t.est  <- matrix(nrow = m, ncol = 2)
DL          <- matrix(nrow = m, ncol = 2)
REML        <- matrix(nrow = m, ncol = 2)
ratio       <- vector(length = k)
v.sum <- rep(0,k) ; w.sum <- rep(0,k) ; mw.sum <- rep(0,k) ; imv.sum <- rep(0,k)
mnv.sum <- 0 ; mimv.sum <- 0
#
if (typ == 1)   {       # true effect size for one-samle mean ----------------------------
  delta <- mu
} else {if (typ == 2) { # true effect size for Hedges' g ---------------------------------
  delta <- (mu1 - mu2) / sigma
} else        {         # true effect size for lnR ---------------------------------------
  delta <- log(mu1/mu2)
}} # End delta ^^^^^^^^^^^^^^^^^^^^^^^^^^^^^^^^^^^^^^^^^^^^^^^^^^^^^^^^^^^^^^^^^^^^^^^^^^^
for (i in 1:m) {  # repeat over m trials
  if (typ == 1) { # Parameter values and estimates for one-sample mean -------------------
    if (n.rnd) {n <- sample(3:n.max, k, replace = T)} # random sample sizes
    sigma.pop <- rnorm(k, sigma, sdsig)             # study-level sigma^2
    sigma.pop[sigma.pop < 0] <- 0                   # disallow negative sigma^2
    sigma.pop0[sigma.pop == 0] <- -1                # note presence of zero sigma^2
    v.pop <- sigma.pop^2 / n                        # study-level error variance
    w.pop <- 1/(v.pop + tau^2)                      # weights
    meta.v.pop[i] <- 1/sum(w.pop)                   # meta-variance
    meta.t.pop[i] <- abs(delta)/sqrt(meta.v.pop[i]) # Student's t for meta-effect
    # Estimated values (assuming accurate estimation of between-study variance):
    for (j in 1:k) { # get the replication-dependent estimates of effect size and s^2
      samp <- rnorm(n[j], rnorm(1, mu, tau), sigma.pop[j])    # n observations for study j
      d.est[j]  <- mean(samp)                                 # effect size for study j
      s2.est[j] <- var(samp) ; v.est[j] <- s2.est[j] / n[j]   # variance in observations
    } # next study j
    if (adj == 1) {mean.v.est <- mean(s2.est) / n}  # mean-adjustment for precision weighting
    else {mean.v.est <- 1 / n}         # n-adjustment for precision weighting
  } # End one-sample parameters and estimates^^^^^^^^^^^^^^^^^^^^^^^^^^^^^^^^^^^^^^^^^^^^^
  else { # Parameter values and estimates for two-sample estimators: Hedges' g and lnR
    if (n.rnd) {n1 <- sample(3:n.max, k, replace = T) ; n2 <- n1} # random sample sizes
    if (typ == 2) { # Study-level parameter values for Hedges' g -------------------------
      q <- n1 + n2 - 2                      # error d.f.
      J <- 1 - 3/(4*q - 1)                  # small sample size correction
      if (max(q) < 100) {J <- gamma(q/2)/(sqrt(q/2)*gamma((q-1)/2))} # more accurate version
      delta.pop <- rnorm(k, delta, tau)     # study-specific delta
      sigma.pop <- (mu1 - mu2) / delta.pop  # study-specific sigma for study-specific delta
      sigma.pop[sigma.pop < 0] <- 0         # disallow negative sigma
      sigma.pop0[sigma.pop == 0] <- -1      # note the presence of zero sigma
      n <- n1*n2/(n1 + n2)                  # n-tilda
      cf <- 1 - 3.1*J^2/(q+2) # correction aligning v.pop with v.est at small n1, n2 down to q = 3
      v.pop <- J^2*q*(1 + n*delta.pop^2)/((q-2*cf)*n) - delta.pop^2 # parametric v (q-2 adusted)
    } else { # Study-level parameter values for lnR --------------------------------------
      delta.pop <- rnorm(k, delta, tau)     # study-specific delta
      if (i %% 2 == 0) { # alternate runs between variable mu1 and variable mu2
        mu2.pop <- rep(mu2, k)              # study-specific mu1
        mu1.pop <- exp(delta.pop) * mu2.pop # study-specific mu2
        mu2.pop[mu1.pop <= 0] <- mu2.pop[mu1.pop <= 0] + 0.5 # disallow mu <= 0
        mu.pop0[mu2.pop <= 0] <- -1                          # note the presence of m2 <= 0
        mu1.pop[mu1.pop <= 0] <- 0.5                         # disallow mu <= 0
      } else {
        mu1.pop <- rep(mu1, k)              # study-specific mu1
        mu2.pop <- mu1.pop / exp(delta.pop) # study-specific mu2
        mu1.pop[mu2.pop <= 0] <- mu1.pop[mu2.pop <= 0] + 0.5 # disallow mu <= 0
        mu.pop0[mu2.pop <= 0] <- -1                          # note the presence of m2 <= 0
        mu2.pop[mu2.pop <= 0] <- 0.5                         # disallow mu <= 0
      }
      sig1.pop <- rnorm(k, sigma1, sdsig)   # true study-level sigma for treatment #1
      sig2.pop <- rnorm(k, sigma2, sdsig)   # true study-level sigma for treatment #2
      sig1.pop[sig1.pop < 0] <- 0           # disallow negative sigma
      sig2.pop[sig2.pop < 0] <- 0           # disallow negative sigma
      sigma.pop0[sig1.pop == 0] <- -1       # note the presence of zero sigma
      sigma.pop0[sig2.pop == 0] <- -1       # note the presence of zero sigma
      v.pop <- sig1.pop^2 / (n1 * mu1.pop^2) + sig2.pop^2 / (n2 * mu2.pop^2) # parametric v
      ssm1 <- vector(length = k) ; ssm2 <- vector(length = k) # set counters
    } # End two-sample study-level parameters ^^^^^^^^^^^^^^^^^^^^^^^^^^^^^^^^^^^^^^^^^^^^
    w.pop <- 1/(v.pop + tau^2)                         # parametric weights
    meta.v.pop[i] <- 1/sum(w.pop, na.rm = T)           # parametric meta-variance
    meta.t.pop[i] <- abs(delta)/sqrt(meta.v.pop[i])    # parametric Student's t
    # Estimated values (assuming accurate estimation of between-study variance):
    for (j in 1:k) { # get the replication-dependent estimates of effect size and error variance
      if (typ == 2) { # Study-level estimates for Hedges' g ------------------------------
        samp.1 <- rnorm(n1[j], mu1, sigma.pop[j])      # n1 observations of sample 1 for study j
        samp.2 <- rnorm(n2[j], mu2, sigma.pop[j])      # n2 observations of sample 2 for study j
        dif.mean[j] <- mean(samp.1) - mean(samp.2)     # difference between sample means
        sd.pooled <- sqrt(((n1[j]-1)*var(samp.1) + (n2[j]-1)*var(samp.2))/(n1[j]+n2[j]-2))
        d.est[j] <- J[j]*dif.mean[j] / sd.pooled       # estimated effect size for study j
        v.est[j] <- J[j]^2*(1/n[j] + (dif.mean[j]/sd.pooled)^2 / (2*(n1[j] + n2[j])))
      } else { # Study-level estimates for ln R ------------------------------------------
        success <- 01
        while(success != 2) {
          samp1 <- rnorm(n1[j], mu1.pop[j], sig1.pop[j]) # n1 observations of sample 1 for study j
          samp2 <- rnorm(n2[j], mu2.pop[j], sig2.pop[j]) # n2 observations of sample 2 for study j
          success <- abs(sign(mean(samp1)) + sign(mean(samp2))) # <2 if one mean is non-positive
        }
        d.est[j] <- log(mean(samp1)/mean(samp2))       # estimated effect size for study j
        v.est[j] <- var(samp1) / (n1[j] * mean(samp1)^2) + var(samp2) / (n2[j] * mean(samp2)^2)
        # sum across studies for averaging
        ssm1[j] <- var(samp1)/mean(samp1)^2 ; ssm2[j] <- var(samp2)/mean(samp2)^2
      } # End two-sample study-level estimates ^^^^^^^^^^^^^^^^^^^^^^^^^^^^^^^^^^^^^^^^^^^
    }   # next study j
    if (typ == 2) { # Mean v estimate for Hedges' g --------------------------------------
      if (adj == 1) { # for |delta| <= 1, assume n's become large with sqrt(n)delta fixed
        fxtyp <- 2 ; fxtyp[abs(delta)>1] <- 0 
        mean.v.est <- J^2*(1/n + mean(d.est/J)^2 / (2*(n1 + n2 - fxtyp))) # mean adjustment
      } # mean adjustment
      else {mean.v.est <- J^2*(1/n + 1 / (2*(n1 + n2)))}        # n adjustment
    } else { # Mean v estimate for ln R --------------------------------------------------
      if (adj == 1) {mean.v.est <- mean(ssm1) / (n1) + mean(ssm2) / (n2)} # mean adjustment
      else {mean.v.est <- 1 / (n1) + 1 / (n2)}      # n adjustment
    } # End two-sample mean v estimates ^^^^^^^^^^^^^^^^^^^^^^^^^^^^^^^^^^^^^^^^^^^^^^^^^^
  } # End two-sample parameter values and estimates ^^^^^^^^^^^^^^^^^^^^^^^^^^^^^^^^^^^^^^
  #
  j <- 1 # Meta-estimation with inverse-variance weighting
  w.est <- 1/(v.est + tau^2)           # estimated study weights
  v.sum <- v.sum + sort(1/w.est)       # sum v-hat estimates across trials for averaging
  mnv.sum <- mnv.sum + mean(1/w.est)   # sum mean(v-hat + T^2) across trials for averaging
  w.sum <- w.sum + sort(w.est)         # sum weights across trials for averaging
  mw.sum <- mw.sum + mean(w.est)       # sum mean weights across trials for averaging
  meta.d.est[i,j] <- sum(w.est*d.est)/sum(w.est)                  # meta-effect
  meta.a.est[i,j] <- abs(delta - meta.d.est[i,j])                 # accuracy
  meta.v.est[i,j] <- 1/sum(w.est)                                 # estimated meta-v
  meta.t.est[i,j] <- abs(meta.d.est[i,j]) / sqrt(meta.v.est[i,j]) # Student's t
  j <- 2 # Meta-estimation with inverse-adjusted-variance weighting
  w.est <- 1/(mean.v.est + tau^2)      # study weights
  imv.sum  <- imv.sum + sort(w.est)    # sum weights across trials for averaging
  mimv.sum <- mimv.sum + mean(w.est)   # sum mean weights across trials for averaging
  meta.d.est[i,j] <- sum(w.est*d.est)/sum(w.est)                  # meta-effect
  meta.a.est[i,j] <- abs(delta - meta.d.est[i,j])                 # accuracy
  meta.v.est[i,j] <- 1/sum(w.est)                                 # estimated meta-v
  meta.t.est[i,j] <- abs(meta.d.est[i,j]) / sqrt(meta.v.est[i,j]) # Student's t
  #
  if (est.tau2) { # Estimation of sd.btwn^2 by methods of DerSimonian-Laird and REML
    # Using inverse-variance weighting
    DL[i,1]   <- rma(d.est, v.est, method = "DL",   weighted = T)$tau2 # DerSimonian
    REML[i,1] <- as.numeric(tryCatch(rma(d.est, v.est, method = "REML",
                                         weighted = T)$tau2, error=function(err) NA)) # REML
    # Using inverse adjusted-variance weighting
    DL[i,2]   <- rma(d.est, mean.v.est, method = "DL",   weighted = T)$tau2 # DerSimonian
    REML[i,2] <- as.numeric(tryCatch(rma(d.est, mean.v.est, method = "REML",
                                         weighted = T)$tau2, error=function(err) NA)) # REML
  }
} # next trial i
#
# Plot means across trials ---------------------------------------------------------------
# Show distribution of error variances and weights:
# - green = mean of population (v + tau^2) (top left), and its inverse (other plots).
# - red  = mean of estimated (v-hat + T^2) (top left), and its inverse (other plots).
# - blue = mean of the weights in each plot.
par(mfrow = c(2, 2), lend=2)
plot_function <- function(x, blu, rd, maxx){
  tens <- 10^floor(log10(max(c(x, maxx))))
  max.x <- ceiling(max(c(x, maxx))/tens) * tens # scale the x axis
  plot(0,0, type="n", axes="F", ylim=c(-0.1,1), xlim=c(0,max.x), main="", xlab="", ylab="")
  axis(1, seq(from = 0, to = max.x, by = max.x/5))
  points(x, rep(0, k), pch = 21, bg = "white", lwd = 1.5, cex = 1.4)
  rect(blu-max.x/200, -0.11, blu+max.x/200, 0.11, lty = 1, lwd = 2, border = "blue")
  lines(c(rd, rd), c(-0.09, 0.09), lty = 1, lwd = 2, col = "red")
}
# Plot error variances
plot_function(v.sum/m, mnv.sum/m, mean(1/w.pop), 1/w.pop)
mtext(expression(italic(hat("v")["i"]~"+ T"^2)), side = 1, line = 2.9)
points(1/w.pop, rep(0.2, k), pch = 21, col = "red", lwd = 1.5, cex = 1.0)
# Plot inverse-variance weights
plot_function(w.sum/m, mw.sum/m, mean(w.pop), 0)
mtext(expression("1/("~italic(hat("v")["i"]~"+ T"^2)~")"), side = 1, line = 3.1)
# Plot key to symbols
par(mar = c(6, 4, 1, 2) + 0.1)
plot(0,0, type="n", axes="F", ylim=c(-0.2, 1.45), xlim=c(0, 20), main="", xlab="", ylab="")
points(1, 1.05, pch = 21, col = "red", lwd = 1.5, cex = 1.0)
text(2, 1.09, labels = expression("parametric"~italic(v["i"])~"+"~italic(tau)^2), pos = 4)
lines(c(1, 1), c(0.62, 0.80), lty = 1, lwd = 2, col = "red")
text(2,0.73,labels=expression("cross-study mean of"~italic(v["i"])~"+"~italic(tau)^2~
                                ", or mean of their inverses"),pos=4)
points(1, 0.39, pch = 21, bg = "white", lwd = 1.5, cex = 1.4)
text(2, 0.40, labels = expression("sampled"~italic(x)~"-axis variable"), pos = 4)
rect(0.9, -0.04, 1.1, 0.18, lty = 1, lwd = 2, border = "blue")
text(2, 0.08, labels = expression("cross-study mean of "~italic(x)~"-axis variable"), pos = 4)
rect(0, -0.2, 20, 1.35, lty = 1, lwd = 1)
# Plot inverse-adjusted-variance weights
par(mar = c(10, 4, 0, 2) + 0.1)
plot_function(imv.sum/m, mimv.sum/m, mean(w.pop), w.sum/m)
mtext(expression("1/mean("~italic(hat("v")["i"]~"+ T"^2)~")"), side = 1, line = 3.1)
par(mfrow = c(1, 1), mar = c(5, 4, 4, 2) + 0.1)
#
# Report results -------------------------------------------------------------------------
result <- vector()
if (sum(mu.pop0)    < 0) {warn <- "  (Note: some study-level mu2 <= 0)"} else {warn <- ""}
if (sum(sigma.pop0) < 0) {warn <- "  (Note: some study-level sigma^2 = 0)"} else {warn <- ""}
result[1] <- paste("parameters:-")
result[2] <- paste("   Effect-size delta                            =", round(delta, 3))
result[3] <- paste("   Meta-variance                                = ", 
                   sprintf("%.3f",round(median(meta.v.pop, na.rm = T), 3)), sep = "")
result[4] <- paste("   Significance of effect by Student's t        = ", 
                   sprintf("%.3f",round(median(meta.t.pop, na.rm = T), 3)), sep = "")
result[5] <- paste("Estimates, averaged across",m,"trials:-")
result[6] <- paste(" Weighting by inverse variance:") ; j <- 1
se <- sqrt(var(meta.d.est[,j])/m) ; t <- (median(meta.d.est[,j]) - delta)/se
prb <- 2*(1-pt(abs(t),m-1)) 
result[7] <- paste("   Meta-effect = ", sprintf("%.3f",round(median(meta.d.est[,j], na.rm = T), 3)),
                   ", probability of delta    = ", sprintf("%.3f",round(prb, 3)), sep = "")
if (abs(median(meta.d.est[,j], na.rm = T)) < abs(delta)) {trend <- "under"} else {trend <- "over"}
if (prb < 0.05) {result[7] <- paste(result[7], "  (", trend, "valued)", sep = "") }
result[8] <- paste("   Ratio estimate:true meta-effect              = ", 
                   round(100*median(meta.d.est[,j]/delta, na.rm = T), 0), "%", warn, sep = "")
result[9] <- paste("   Accuracy: |delta - meta-estimate|            = ",
                   sprintf("%.3f",round(median(meta.a.est[,j]), 3)), sep = "")
se <- sqrt(var(meta.v.est[,j])/m) ; t <- (median(meta.v.est[,j]) - median(meta.v.pop))/se
prb <- 2*(1-pt(abs(t),m-1)) 
result[10] <- paste("   Meta-variance = ", sprintf("%.3f",round(median(meta.v.est[,j], na.rm = T), 3)),
                    ", probability of meta-v = ", sprintf("%.3f",round(prb, 3)), sep = "")
if (median(meta.v.est[,j], na.rm = T) < median(meta.v.pop)) {trend <- "under"} else {trend <- "over"}
if (prb < 0.05) {result[10] <- paste(result[10], "  (", trend, "valued)", sep = "") }
result[11] <- paste("   Ratio estimate:true meta-variance            = ", 
                    round(100*median(meta.v.est[,j]/meta.v.pop, na.rm = T), 0), "%", warn, sep = "")
result[12] <- paste("   Significance of effect by Student's t        = ",
                    formatC(signif(median(meta.t.est[,j],na.rm = T),5),4,format="fg",flag="#"),sep="")
result[13] <- paste(" Weighting by inverse-adjusted-variance:") ; j <- 2
se <- sqrt(var(meta.d.est[,j])/m) ; t <- (median(meta.d.est[,j]) - delta)/se
prb <- 2*(1-pt(abs(t),m-1)) 
result[14] <- paste("   Meta-effect = ", sprintf("%.3f",round(median(meta.d.est[,j], na.rm = T), 3)),
                    ", probability of delta    = ", sprintf("%.3f",round(prb, 3)), sep = "")
if (abs(median(meta.d.est[,j], na.rm = T)) < abs(delta)) {trend <- "under"} else {trend <- "over"}
if (prb < 0.05) {result[14] <- paste(result[14], "  (", trend, "valued)", sep = "") }
result[15] <- paste("   Ratio estimate:true meta-effect              = ", 
                    round(100*median(meta.d.est[,j]/delta, na.rm = T), 0), "%", warn, sep = "")
result[16] <- paste("   Accuracy: |delta - meta-estimate|            = ",
                    sprintf("%.3f",round(median(meta.a.est[,j]), 3)), sep = "")
se <- sqrt(var(meta.v.est[,j])/m) ; t <- (median(meta.v.est[,j]) - median(meta.v.pop))/se
prb <- 2*(1-pt(abs(t),m-1)) 
result[17] <- paste("   Meta-variance = ", sprintf("%.3f",round(median(meta.v.est[,j], na.rm = T), 3)),
                    ", probability of meta-v = ", sprintf("%.3f",round(prb, 3)), sep = "")
if (median(meta.v.est[,j], na.rm = T) < median(meta.v.pop)) {trend <- "under"} else {trend <- "over"}
if (prb < 0.05) {result[17] <- paste(result[17], "  (", trend, "valued)", sep = "") }
result[18] <- paste("   Ratio estimate:true meta-variance            = ", 
                    round(100*median(meta.v.est[,j]/meta.v.pop, na.rm = T), 0), "%", warn, sep = "")
result[19] <- paste("   Significance of effect by Student's t        = ",
                    formatC(signif(median(meta.t.est[,j],na.rm = T),5),4,format="fg",flag="#"),sep="")
trend1 <- abs(median(meta.t.pop, na.rm = T)) - abs(median(meta.t.est[,1], na.rm = T))
trend2 <- abs(median(meta.t.pop, na.rm = T)) - abs(median(meta.t.est[,2], na.rm = T))
if (abs(trend1) > abs(trend2)) {worst <- 1} else {worst <- 2}
if (abs(median(meta.t.pop, na.rm = T)) < abs(median(meta.t.est[,worst], na.rm = T))) {
  trend <- "over"} else {trend <- "under"}
lin <- 12+7*(worst-1) ; result[lin] <- paste(result[lin], "  (least accurate, ",
                                             trend, "valued)", sep = "")
if (median(meta.a.est[,1]) > median(meta.a.est[,2])) {worst <- 1} else {worst <- 2}
lin <- 9+7*(worst-1) ; result[lin] <- paste(result[lin], "  (least accurate)", sep = "")
#
if (est.tau2) { # Report estimates of sd.btwn by DerSimonian-Laird and REML
  result[20] <- paste("True tau estimate                                         = ", 
                      round(tau,3), sep = "")
  result[21] <- paste("DerSimonian-Laird tau estimate with inverse-v weights     = ", 
                      round(median(sqrt(DL[,1]), na.rm = T),3), sep = "")
  result[22] <- paste("DerSimonian-Laird tau estimate with inverse adj-v weights = ", 
                      round(median(sqrt(DL[,2]), na.rm = T),3), sep = "")
  result[23] <- paste("REML tau estimate with inverse-v weights                  = ", 
                      round(median(sqrt(REML[,1]), na.rm = T),3), sep = "")
  result[24] <- paste("REML tau estimate with inverse adj-v weights              = ", 
                      round(median(sqrt(REML[,2]), na.rm = T),3), sep = "")
}
writeLines("") ; writeLines(result)
