# Supplementary material for: Correction for bias in meta‐analysis of little‐replicated studies
Source: Methods Ecol Evol. 2017 Nov 21;9(3):634–44. doi: 10.1111/2041-210X.12927 (PMC5993351; doi:10.1111/2041-210X.12927)
Supplement: Supplementary file 6 — Data S2 [file MEE3-9-634-s006.txt]

# R script for calculating mean-adjusted error variance.
# Find the mean-adjusted study variance for all the primary studies contributing
# to a meta-analysis, for a one-sample mean, or two-sample log response ratio, or 
# or two-sample Hedges' g.
# 
# Input a .csv file that includes columns for the within-study replication, sample
# mean(s) and within-sample sd of all primary studies, labelled "n", "Y", and "sd" 
# for one-sample studies, or "n1", "n2", "Y1", "Y2", "sd1" and "sd2" for two-sample
# studies.
# 
# The program will create a file called "Mean_adjusted_variance.csv", containing 
# all of the input data, and columns containing the:
# - estimate of effect size for each study
# - its error variance
# - its mean-adjusted error variance.
# The program will also estimate the meta-effect and meta-variance for conventional
# inverse variance weighting and the weighting by inverse-adjusted-variance, given a
# specified between-study error variance.
rm(list = ls())
#
####################################################################################
# Give the name of the input .csv file:
input     <- read.csv("http://www.soton.ac.uk/~cpd/Example_SMD.csv", header = T)
# Identify the estimator ("mean" for one-sample mean; "lnR" for log response ratio 
# or "SMD" for standardized mean difference with Hedges' g):
estimator <- "SMD"
# Give the estimate of between-study error variance T^2 (zero for fixed-effects
# meta-analysis):
T2        <- 0
####################################################################################
#
if (estimator == "mean") {                                # one-sample mean
  Y <- input$Y ; sd <- input$sd ; n <- input$n
  effect <- Y                                             # study-level effect size
  var    <- sd^2 / n                                      # error variance
  mav    <- mean(sd^2, na.rm = T) / n                     # mean-adjusted error var
} else {
  Y1 <- input$Y1 ; sd1 <- input$sd1 ; n1 <- input$n1
  Y2 <- input$Y2 ; sd2 <- input$sd2 ; n2 <- input$n2
  if (estimator == "lnR"){                                # log response ratio
  effect <- log(Y1 / Y2)                                  # study-level effect size
  var    <- sd1^2 / Y1^2 / n1 + sd2^2 / Y2^2 / n2         # error variance
  mav    <- mean(sd1^2/Y1^2, na.rm = T) / n1 + 
            mean(sd2^2/Y2^2, na.rm = T) / n2              # mean-adjusted error var
} else {                                                  # Hedges' g
  estimator <- "Hedges' g"
  q      <- n1 + n2 - 2
  sdpool <- sqrt((sd1^2*(n1 - 1) + sd2^2*(n2 - 1)) / q)
  J <- 1 - 3/(4*q - 1)                                    # sample size correction
  if (max(q) < 100) {J <- gamma(q/2)/(sqrt(q/2)*gamma((q-1)/2))} # exact version
  effect <- J * ((Y1 - Y2) / sdpool)                      # study-level effect size
  var    <- J^2 * ((n1+n2)/(n1*n2) + 
                     (effect/J)^2/(2*(n1+n2)))            # error variance
  fxtyp  <- 2 # small effect assumes n's become large with sqrt(n)delta fixed 
  fxtyp[abs(mean(effect, na.rm = T)) > 1] <- 0 # large effect assumes delta fixed
  mav    <- J^2 * ((n1+n2)/(n1*n2) + mean((effect/J)^2, 
                         na.rm = T)/(2*(n1+n2-fxtyp)))    # mean-adjusted error var
}}
output <- data.frame(input, effect, var, mav)
write.table(paste(c(names(input), "effect", "var", "mean_adj_var"), 
                  collapse = ","), file = "Mean_adjusted_variance.csv",
            append = F, sep = ",", row.names = F, col.names = F, quote = F)
write.table(output, file = "Mean_adjusted_variance.csv",
            append = T, sep = ",", row.names = F, col.names = F, quote = F)
#
W <- 1/(var + T2) ; k.iv <- length(var[!is.na(var)])
meta.eff.iv <- sum(effect*W, na.rm = T)/sum(W, na.rm = T)
meta.var.iv <- 1/sum(W, na.rm = T)
t.iv        <- round(meta.eff.iv / sqrt(meta.var.iv), 3)
W <- 1/(mav + T2) ; k.ma <- length(mav[!is.na(mav)])
meta.eff.ma <- sum(effect*W, na.rm = T)/sum(W, na.rm = T)
meta.var.ma <- 1/sum(W, na.rm = T)
t.ma        <- round(meta.eff.ma / sqrt(meta.var.ma), 3)
result <- vector()
result[1] <- paste("Meta-analysis of ", estimator, " on ", k.iv, " studies",
                   " with inverse-variance weighting (T^2 = ", T2, "):", sep = "")
result[2] <- paste("Meta-effect   = ", format(meta.eff.iv, digit=4, scientific=T),
                   sep = "")
result[3] <- paste("Meta-variance = ", format(meta.var.iv, digit=4, scientific=T),
                   sep = "")
result[4] <- paste("Significance of effect, t[", k.iv-1, "] = ", t.iv, sep = "")
result[5] <- paste("\n","Meta-analysis on ", k.ma, " studies",
                   " with inverse-adjusted-variance weighting:", sep="")
result[6] <- paste("Meta-effect   = ", format(meta.eff.ma, digit=4, scientific=T),
                   sep = "")
result[7] <- paste("Meta-variance = ", format(meta.var.ma, digit=4, scientific=T),
                  sep = "")
result[8] <- paste("Significance of effect, t[", k.ma-1, "] = ", t.ma, sep = "")
writeLines("") ; writeLines(result)
